# Supplementary material for: Cathepsin C Restricts Influenza A Virus Replication and Is Associated with Suppression of the PI3K-AKT Signaling Pathway
Source: Viruses. 2026 Jun 3;18(6):641. doi: 10.3390/v18060641 (PMC13307861; doi:10.3390/v18060641)
Supplement: Supplementary file 1 [file viruses-18-00641-s001.zip]

Archive with 6 entries (3 files):
- viruses-4302364-supplementary/
- viruses-4302364-supplementary/viruses-4302364-supplementary - edit/
- viruses-4302364-supplementary/viruses-4302364-supplementary - edit/Supplementary materials/
- viruses-4302364-supplementary/viruses-4302364-supplementary - edit/Supplementary materials/Supplementary materials.pdf
- viruses-4302364-supplementary/viruses-4302364-supplementary - edit/Supplementary materials/Supplementary Table 1.xlsx
- viruses-4302364-supplementary/viruses-4302364-supplementary - edit/Supplementary materials/Supplementary Table 2.xlsx
