# Supplementary material for: Cathepsin C Restricts Influenza A Virus Replication and Is Associated with Suppression of the PI3K-AKT Signaling Pathway
Source: Viruses. 2026 Jun 3;18(6):641. doi: 10.3390/v18060641 (PMC13307861; doi:10.3390/v18060641)
Supplement: Supplementary file 1 [file viruses-18-00641-s001.zip › viruses-4302364-supplementary/viruses-4302364-supplementary - edit/Supplementary materials/Supplementary Table 1.xlsx]

## Sheet: Sheet1
Supplementary Table 1. Sequences of gRNA and shRNA targeting CTSC.
RNA	Species	Primer sequence(5' to 3')
gRNA1	Mouse	CAATAGAATATTGAGGAGGTGGG
gRNA2	Mouse	ACATAGAAGCCTTGCAGACTGGG
shCtrl	Human	GGCGCCGAACGGCGCACGGTT
shCTSC-1	Human	GCAGGAAAGTACGCCCAAGAT
shCTSC-2	Human	GATGACTTCCTCCACTACAAA
