# Supplementary material for: Cathepsin C Restricts Influenza A Virus Replication and Is Associated with Suppression of the PI3K-AKT Signaling Pathway
Source: Viruses. 2026 Jun 3;18(6):641. doi: 10.3390/v18060641 (PMC13307861; doi:10.3390/v18060641)
Supplement: Supplementary file 1 [file viruses-18-00641-s001.zip › viruses-4302364-supplementary/viruses-4302364-supplementary - edit/Supplementary materials/Supplementary Table 2.xlsx]

## Sheet: Sheet1
Supplementary Table 2. Sequences of primer pairs used for qRT-PCR assays.
Genes	Species	Primer pairs(5' to 3')
NP	H1N1	F: GTCGGTTGCTCACAAGTCCTGCCT
		R: ACTCTTGTGTGCTGGATTCTCATT
IFNA1	Human	F: GCCTCGCCCTTTGCTTTACT
		R: CTGTGGGTCTCAGGGAGATCA
IFNB1	Human	F: ATGACCAACAAGTGTCTCCTCC
		R: GGAATCCAAGCAAGTTGTAGCTC
STAT1	Human	F: GCTCGTTTGTGGTGGAAAGAC
		R: TCTCTCATTCACATCTCTCAACTT
IL6	Human	F: ACTCACCTCTTCAGAACGAATTG
		R: CCATCTTTGGAAGGTTCAGGTTG
TNF	Human	F: GAGGCCAAGCCCTGGTATG
		R: CGGGCCGATTGATCTCAGC
ISG15	Human	F: AGGACAGGGTCCCCCTTGCC
		R: CCTCCAGCCCGCTCACTTGC
ACTB	Human	F: AAGGTGACAGCAGTCGGTT
		R: TGTGTGGACTTGGGAGAGG
BAX	Human	F: GATGGACGGGTCCGGGG
		R: CGATCCTGGATGAAACCCTGA
CASP3	Human	F: GGCGGTTGTAGAAGAGTTTCG
		R: TCACGGCCTGGGATTTCAAG
BCL-2	Human	F: GGATAACGGAGGCTGGGATG
		R: TGACTTCACTTGTGGCCCAG
GBP1	Human	F: TCGCTCTTAAACTTCAGGAACAG
		R: ACATGCCTTTCGTCGTCTCAT
IL11	Human	F: AGCGGACAGGGAAGGGTTA
		R: AGGCGGCAAACACAGTTCAT
